# Supplementary material for: Comprehensive Ocular and Systemic Safety Evaluation of Polysialic Acid-Decorated Immune Modulating Therapeutic Nanoparticles (PolySia-NPs) to Support Entry into First-in-Human Clinical Trials
Source: Pharmaceuticals (Basel). 2024 Apr 9;17(4):481. doi: 10.3390/ph17040481 (PMC11054942; doi:10.3390/ph17040481)
Supplement: Supplementary file 1 [file pharmaceuticals-17-00481-s001.zip]

Archive with 1 entries (1 files):
- pharmaceuticals-2928703-supplementary.pdf
